# Supplementary material for: A Putative Effector LtCSEP1 from Lasiodiplodia theobromae Inhibits BAX-Triggered Cell Death and Suppresses Immunity Responses in Nicotiana benthamiana
Source: Plants (Basel). 2022 May 30;11(11):1462. doi: 10.3390/plants11111462 (PMC9182993; doi:10.3390/plants11111462)
Supplement: Supplementary file 1 [file plants-11-01462-s001.zip]

Archive with 1 entries (1 files):
- plants-1676679-supplementary.pdf
